# Supplementary material for: Cell surface SARS-CoV-2 nucleocapsid protein modulates innate and adaptive immunity
Source: Sci Adv. 2022 Aug 3;8(31):eabp9770. doi: 10.1126/sciadv.abp9770 (PMC9348789; doi:10.1126/sciadv.abp9770)
Supplement: Supplementary file 2 — Movies S1 to S14 [file sciadv.abp9770_movies_s1_to_s14.zip]

Archive with 14 entries (14 files):
- sciadv.abp9770_movie_s1.mov
- sciadv.abp9770_movie_s2.mov
- sciadv.abp9770_movie_s3.mov
- sciadv.abp9770_movie_s4.mov
- sciadv.abp9770_movie_s5.mov
- sciadv.abp9770_movie_s6.mov
- sciadv.abp9770_movie_s7.mov
- sciadv.abp9770_movie_s8.mov
- sciadv.abp9770_movie_s9.mov
- sciadv.abp9770_movie_s10.mov
- sciadv.abp9770_movie_s11.mov
- sciadv.abp9770_movie_s12.mov
- sciadv.abp9770_movie_s13.mov
- sciadv.abp9770_movie_s14.mov
